# Supplementary material for: LncRNA DILA1 inhibits Cyclin D1 degradation and contributes to tamoxifen resistance in breast cancer
Source: Nat Commun. 2020 Nov 2;11:5513. doi: 10.1038/s41467-020-19349-w (PMC7608661; doi:10.1038/s41467-020-19349-w)
Supplement: Supplementary file 4 — Source Data [file 41467_2020_19349_MOESM4_ESM.xlsx]

## Sheet: fig1b
Tam-	NC	si D1-1	si D1-2		Tam+	NC	si D1-1	si D1-2
	7.34	4.58	2.88			7.46	2.02	1.86
	6.32	3.94	3.28			6.06	2.31	1.28
	6.84	4.02	3.12			7.12	1.96	1.22

## Sheet: fig1d
DILA1
MCF7-Pa	22.45	22.29	22.04
MCF7-Re	21.66	21.67	21.25
GAPDH
MCF7-Pa	13.26	13.23	13.14
MCF7-Re	13.92	13.86	13.77

## Sheet: fig1e
GAPDH	D1-RIP	25.75
		25.67
		25.77
	IgG	25.83
		25.64
		25.96
DILA1	D1-RIP	20.06
		20.36
		20.56
	IgG	25.16
		25.19
		25.23

## Sheet: fig1g
GAPDH
Nuclear	16.7	16.78	16.69
Cytoplasm	13.83	13.9	14.08
MALATAL
Nuclear	13.58	13.57	13.62
Cytoplasm	21.81	21.81	21.81
DILA1
Nuclear	26.04	26.89	25.71
Cytoplasm	30	30	30

## Sheet: fig2a
MCF7-Re		0h	24h	48h	72h			0h	24h	48h	72h
Tam-	NC	0.2638	0.6536	1.4796	1.8352	Tam+	NC	0.3061	0.7444	1.4511	1.8001
		0.262	0.7103	1.5314	1.7561			0.2822	0.833	1.5957	1.7975
		0.2636	0.6107	1.3078	1.9871			0.2845	0.7033	1.2763	1.9998
	ASO-1	0.2609	0.6739	0.84275	1.0054		ASO-1	0.2761	0.3438	0.6228	0.6366
		0.2667	0.6043	0.9761	1.0084			0.3076	0.3821	0.5149	0.7872
		0.2582	0.6661	0.8138	1.1891			0.2805	0.5672	0.6461	0.8016
	ASO-2	0.287	0.5812	1.211	1.2502		ASO-2	0.2801	0.4015	0.4939	0.5331
		0.2829	0.5441	0.9313	1.1932			0.27	0.3349	0.5976	0.7024
		0.2613	0.5371	0.8154	0.8364			0.2392	0.301	0.5426	0.647

## Sheet: fig2b
MCF7-Re	Tam-			Tam+
	NC	ASO-1	ASO-2	NC	ASO-1	ASO-2
	131	66	77	129	28	45
	136	88	64	128	17	29
	142	72	64	134	24	38

## Sheet: fig2c
NC Tam-	35.0446	38.0102	39.1892
ASO-1 Tam-	13.7255	20.4	23.1335
ASO-2 Tam-	19.3103	21.9512	18.679
NC Tam+	39.3064	31.8519	34.562
ASO-1 Tam+	7.5	15.0685	8.57899
ASO-2 Tam+	12.931	10	7.97754

## Sheet: fig2d
	NC Tam-				ASO-1 Tam-				ASO-2 Tam-				NC Tam+				ASO-1 Tam+				ASO-2 Tam+
G1	40.43	40.25	43.01		49.06	47.15	49.23		48.23	50.64	50.13		40.03	40.05	43.31		62.7	69.24	70.59		69.14	64.95	66.96
S	46.57	47.31	44.46		35.11	34.91	34.36		32.31	31.5	30.6		44.28	47.72	44.13		21.64	16.14	16.85		15.86	19.5	19.52
G2	13	12.44	12.53		15.82	17.93	16.41		19.46	17.86	19.26		15.69	12.23	12.56		15.64	14.62	12.56		15	15.55	13.52

## Sheet: fig2e
	0h	24h	48h	72h		0h	24h	48h	72h
Vector Tam-	0.2262	0.3369	0.7659	0.8799	Vector Tam+	0.236	0.4444	0.658	0.7285
	0.2418	0.3406	0.8982	0.9058		0.2204	0.3636	0.63695	0.5438
	0.2359	0.3733	0.7133	0.9835		0.2222	0.3653	0.5209	0.69691
DILA1 Tam-	0.2805	0.4667	1.4535	1.5782	DILA1 Tam+	0.2788	0.5806	1.2423	1.6149
	0.2878	0.5011	1.3777	1.5524		0.2702	0.4537	1.1625	1.3735
	0.2773	0.4668	1.3001	1.4438		0.262	0.4049	1.2109	1.3479

## Sheet: fig2f
	Tam-				Tam+
Vector	96	88	70		44	38	31
DILA1	172	164	152		176	168	156

[truncated: 95 more sheets: fig2g, fig2h, fig3a, fig3b, fig3c, fig3d, fig3e, fig3f, fig3g, fig3h, fig3i, fig4a, fig4b, fig4c, fig4d, fig4e, fig4f, fig4g, fig4h, fig4i …]
